# Supplementary material for: Prognostic Impact of Percutaneous Coronary Intervention in Older Patients Hospitalized with Acute Myocardial Infarction: Real-World Findings from the Lombardy Health Database
Source: J Clin Med. 2023 Aug 29;12(17):5629. doi: 10.3390/jcm12175629 (PMC10488530; doi:10.3390/jcm12175629)
Supplement: Supplementary file 1 [file jcm-12-05629-s001.zip]

Archive with 1 entries (1 files):
- jcm-2526497-supplementary.pdf
